# Supplementary material for: Inflammation-based prognostic scores predict the prognosis of locally advanced cervical esophageal squamous cell carcinoma patients receiving curative concurrent chemoradiotherapy: a propensity score-matched analysis
Source: PeerJ. 2018 Sep 19;6:e5655. doi: 10.7717/peerj.5655 (PMC6151110; doi:10.7717/peerj.5655)
Supplement: Data S1 [file peerj-06-5655-s001.xlsx]

## Sheet: Sheet1
WBC count	Segment	Lymphocyte	Dead	OS (M)	Platelet	Albumin	CRP	Sex	Age	Cervical or thoracic	Grade	T	N	Stage
8400	81	6	1	3.2	345	2.4	70.5	1	64	1	2	4	1	3C
12300	86.9	5.6	0	6.8	458	3.32	165.54	1	62	1	2	4	2	3C
17100	84	6	1	11.3	433	2.8	164.7	1	62	1	3	4	1	3C
7700	80.4	14.1	1	11.6	327	4.1	6.1	1	37	1	1	4	3	3C
6900	87.2	11.9	0	36.8	237	4.51	23.9	1	61	1	2	4	2	3C
10100	78.9	13.4	1	21.4	364	3.1	9.86	1	61	1	2	4	1	3C
13200	77.3	13.8	0	11.3	485	4.2	62.4	1	56	1	3	4	1	3C
7700	79.9	14.3	0	41.7	251	3.7	77.2	1	52	1	2	4	2	3C
5700	70.1	23.7	1	20.3	279	4.51	96.4	2	61	1	2	4	0	3C
14900	81.7	9.3	1	21.6	263	3.9	7.4	1	38	1	2	4	1	3C
6200	59.3	27.4	0	8	317	4.2	7.5	1	48	1	2	4	2	3C
9300	82	9	0	4.5	143	3.01	11	1	43	1	2	4	1	3C
3400	57.2	32.4	1	10.8	184	3.82	70.8	1	76	1	1	4	1	3C
7200	70.5	21.2	0	6.9	251	4.21	25.66	1	58	1	2	4	3	3C
8100	68.1	20.6	1	2.9	261	3.6	166	1	75	1	1	4	2	3C
7400	76.1	17.6	0	42.2	201	4.9	1.6	1	52	1	2	4	1	3C
7000	66.9	24.6	1	11.9	264	5.2	174.9	1	52	1	3	4	2	3C
9400	68.6	20.8	1	5.1	293	4.24	34	1	56	1	3	4	3	3C
14900	71.3	18.2	1	7.3	402	4.7	189.7	1	61	1	2	4	1	3C
8800	67.7	22.8	0	9.4	293	5.02	3.6	1	53	1	3	4	0	3C
6800	73.3	17.1	0	11.9	162	4.7	3.2	1	61	1	2	4	0	3C
7300	59.1	33.1	0	26	330	4.6	3.7	1	46	1	2	3	1	3A
11600	70.5	21.3	1	8.1	335	3.2	278.3	2	49	1	3	4	3	3C
7400	327	34.1	1	29.3	327	4.7	5.4	1	48	1	2	4	1	3C
8400	61.6	26.3	1	4.1	285	3.6	42	1	62	1	2	2	2	3A
9300	55	36.4	0	33	389	4.35	2.7	1	66	1	2	4	3	3C
7300	50.5	41.9	1	7.1	313	3.6	3.3	1	45	1	2	4	2	3C
7000	70.4	25.3	0	14.8	172	4.2	1.7	1	80	1	2	4	2	3C
3800	54.1	33.4	0	16.9	119	3.82	4.8	1	50	1	2	4	3	3C
6400	41.6	48.3	0	22.4	282	4.31	62.2	1	61	1	1	3	3	3C
7200	52	34.7	0	21	201	4.04	54.5	1	51	1	2	3	1	3A
12400	71.4	20.4	1	2.6	201	3.85	12.66	1	67	1	3	4	2	3C
4000	63.6	26.6	0	44.3	78	3.7	0.2	1	50	1	2	3	1	3A
20100	80	16	0	13.9	224	3.92	2.1	1	67	1	2	4	2	3C
6300	60.3	28.6	0	36.9	111	4.36	3.97	1	50	1	2	3	2	3B
11700	59.6	34.9	1	22.2	241	4.62	197.6	1	47	1	2	3	3	3C
10300	62.6	26	0	26.4	155	3.8	30.8	1	64	1	1	4	2	3C
2800	54.6	32.5	1	33.3	51	3.4	3.2	1	61	1	1	3	2	3B
6300	82.3	13.9	1	10	33.5	4.08	7.7	1	61	1	2	3	1	3A
8200	73.7	18	1	7.6	44.1	4.4	18.5	1	60	1	1	4	3	3C
5700	78.1	15.8	1	9	22.2	4	30.3	1	60	1	2	4	1	3C
7500	54	35	1	53.5	56	2.7	184.5	1	38	1	3	4	1	3C
5100	65.4	21.7	1	6.6	22.4	4	9.1	1	58	1	2	4	3	3C
6000	61.2	27.6	1	25.3	32.4	4.8	1.1	1	46	1	1	3	1	3A
8100	66.7	25.3	1	12	38.5	3.6	39.7	1	68	1	3	4	2	3C
9900	64.2	22	1	42.9	38.7	3.6	71.4	1	56	1	2	3	1	3A
7800	45.9	39.1	1	7.9	52.5	3.2	7.8	1	48	1	3	4	3	3C
5900	71.5	22.1	1	26.1	22.2	4.7	242.6	1	56	1	2	4	1	3C
11200	71.4	22.8	1	26.2	42.1	4.7	5.3	1	47	1	1	4	1	3C
9500	71.5	18.5	1	8.3	27.8	3.8	4.9	1	52	1	1	4	1	3C
7200	60.1	24.8	1	5.4	26.7	3.5	22.3	1	61	1	1	4	2	3C
13300	77.9	15.3	1	8.2	29.6	4.2	285.9	1	70	1	3	4	1	3C
4700	47.6	44	1	7.8	29.5	4.84	200.2	1	64	1	3	3	2	3B
6100	55.8	32.8	0	69.1	28.2	4.2	2.6	1	66	1	2	4	1	3C
10200	77.7	17.2	0	46.7	24.5	5	1.9	1	53	1	1	4	2	3C
9100	66.4	24.9	1	19.1	30.4	4.2	6.5	1	59	1	2	3	2	3B
4500	53.2	37	1	17.3	21	4.5	0.2	1	49	1	1	4	0	3C
10700	63.6	26.6	1	20.9	34.2	4.02	56.6	1	56	1	2	4	2	3C
5700	54.2	26.5	1	20.3	17.4	3.6	8.1	1	60	1	3	4	0	3C
7300	65	25.4	1	26.9	20.1	3.7	221.1	1	47	1	1	4	1	3C
5900	60.4	33.9	1	5.7	17.5	3.71	40.4	1	63	1	2	3	2	3B
7700	58.8	30.6	1	32.6	19.2	4.2	51.4	1	64	1	2	4	2	3C
8700	48.1	40.2	1	21.5	17.4	3.8	171.8	1	56	1	2	4	2	3C
8500	80.3	12.4	1	7.6	481	3.2	102.1	1	63	2	1	4	2	3C
11800	82	10	1	9	474	4.22	15.7	1	55	2	2	3	3	3C
9500	87.1	6.3	1	10.8	232	3.5	55.9	1	75	2	2	4	3	3C
7100	80.6	13.6	1	10.3	308	4.8	7.4	1	51	2	3	4	1	3C
10100	74.1	17.3	1	7.6	541	4.32	2.3	1	59	2	2	4	3	3C
6800	78.9	13.6	1	16.6	275	4	318.4	1	66	2	2	4	2	3C
10200	74.4	18.1	0	55.8	466	4.1	2.5	1	52	2	2	4	2	3C
9000	67.8	19.7	0	7.1	435	2.8	5.5	1	52	2	2	4	2	3C
6000	73.1	14.9	1	15.2	214	3.6	40.4	1	63	2	1	4	2	3C
8700	72.8	12.4	1	5.1	255	3.1	17.1	1	62	2	2	4	1	3C
6600	79	16.4	0	46.9	246	4.5	12	1	59	2	2	4	1	3C
10500	74.7	15.4	1	5.1	362	3.6	31.1	1	65	2	1	4	1	3C
9400	73	12	1	21.6	230	3.1	2.1	1	51	2	3	4	3	3C
9500	69.7	23.2	1	5.5	428	4.18	153.5	1	47	2	3	4	2	3C
6100	72.6	16.8	1	5.6	195	4.1	215.3	1	69	2	2	4	2	3C
11100	70.5	18	1	12.3	380	3.8	161	1	65	2	3	4	1	3C
7300	63.2	22.5	1	6.5	303	4.6	38.4	1	57	2	2	3	1	3A
17100	80.3	14.5	1	9	450	3.9	73.6	1	42	2	2	4	1	3C
11800	75.9	16.6	1	5.5	355	3.7	59.3	1	78	2	1	3	2	3B
7400	81.4	14.2	1	9	185	4.1	7.4	1	59	2	3	4	2	3C
6700	60.4	28.8	1	10.8	337	3.03	38	1	68	2	2	4	1	3C
12100	75.4	17.4	1	5.5	325	4.3	26.4	1	40	2	2	4	1	3C
7600	72.2	19.8	1	17.6	232	3.7	6	1	66	2	2	4	2	3C
4900	64.3	27.8	1	10.1	205	4.1	117.5	1	75	2	2	2	2	3A
6300	60	30	1	33.4	281	4.4	218	1	62	2	1	3	3	3C
13500	79.8	14.3	1	11.8	281	4.1	154.6	1	69	2	2	4	0	3C
7700	65.6	26.1	1	16.6	290	4	1.7	1	57	2	2	4	1	3C
8400	68.6	21.3	1	5.7	258	4.1	15.3	1	52	2	2	4	3	3C
4900	59.7	29	1	8.9	193	3.8	4.7	1	61	2	2	4	0	3C
8000	67.7	22.9	1	9.2	241	4.9	2.5	1	53	2	2	3	1	3A
11400	74.7	18.7	0	82.3	280	4.5	1.5	1	55	2	2	4	2	3C
5400	76.1	15.9	1	4.3	101	4.56	87.5	1	59	2	2	3	1	3A
11900	67.6	19.9	1	28.9	262	3.4	28.4	1	60	2	2	3	2	3B
8500	54.6	36.9	1	5.8	329	3.9	171.7	1	60	2	1	4	3	3C
6200	58.4	33.1	1	10.4	215	4.2	57.3	1	71	2	2	4	2	3C
6800	52.9	38.4	1	14.4	261	4.1	54.7	1	51	2	3	4	3	3C
7900	71.3	21.3	1	5	157	3.5	19.8	1	48	2	3	4	0	3C
10100	63.1	27.1	1	28.2	223	4.4	9.4	1	62	2	2	4	1	3C
16000	78.4	11.2	1	4.2	63.1	2.9	53.8	1	35	2	2	4	1	3C
10800	85	8	1	8.7	29.5	3.14	105.5	1	77	2	2	4	2	3C
5400	89.1	8.5	1	10.9	13.3	3.4	11.1	1	51	2	1	4	1	3C
7300	74.3	13.8	1	15.9	28.7	4.1	19.4	1	46	2	2	4	2	3C
9000	71.6	19.2	1	6	38.7	4.4	2.1	1	53	2	2	3	1	3A
9900	72.5	19	1	5.6	41.5	3.3	116.4	1	56	2	1	4	2	3C
11700	81.4	13.3	0	31.7	33.7	4.24	7.8	1	60	2	2	4	3	3C
7500	64.3	25.7	1	8.1	39.4	4	198.9	1	81	2	1	4	2	3C
13200	78.1	11.6	1	29.5	30.4	3.7	0.9	1	39	2	2	4	1	3C
7800	65	27.2	1	5.4	40.4	3.6	63.4	1	45	2	3	4	1	3C
6300	57.8	33.8	1	50.2	40.5	4.3	41.3	1	67	2	2	3	1	3A
12000	75.4	16.2	1	6.2	35.8	4.5	313.3	1	58	2	3	4	3	3C
6200	65.5	23.2	1	9.5	24.6	4.5	97.5	1	65	2	2	3	2	3B
4600	52.8	35.1	1	20	21.8	4	3.7	1	67	2	3	4	2	3C
6000	58.1	32.1	1	8.9	21.4	4.1	92.3	1	67	2	2	4	1	3C
10500	68	25.8	1	5.4	28.2	3.7	15.4	1	69	2	3	3	2	3B
12500	70.9	22	1	25.9	28.6	4.2	30.8	1	57	2	1	4	3	3C
5500	56.9	33.5	1	9.7	19	4.5	51.9	1	62	2	3	4	1	3C
7000	62.4	29.7	1	26.4	16.7	5.2	38.4	1	34	2	2	4	2	3C
10000	53.4	32.2	1	5	25.2	4.53	97.5	1	57	2	1	4	1	3C
5400	44.1	42.6	0	76.9	17.3	4	2.2	1	41	2	1	4	1	3C
5200	50	39.5	0	71.8	14.8	4.2	2.3	1	47	2	1	4	0	3C
4400	70.8	19.3	1	10	6.1	2.3	3.6	1	57	2	1	3	1	3A
7300	50.6	42.2	0	18.6	18.1	4.58	3.15	1	53	2	2	3	2	3B
3100	65.2	26.1	1	10.5	3.8	3.1	6.6	1	51	2	3	4	0	3C
